# Supplementary material for: Impact of Nitrogen Sparging on Chemical and Sensory Characteristics of Verdejo and Sauvignon blanc Wines
Source: Foods. 2025 Jun 26;14(13):2272. doi: 10.3390/foods14132272 (PMC12248951; doi:10.3390/foods14132272)
Supplement: Supplementary file 1 [file foods-14-02272-s001.zip]

Archive with 1 entries (1 files):
- foods-3669261-supplementary.pdf
